# Supplementary material for: Years of Life Lost (YLL) Due to Short-Term Exposure to Ambient Air Pollution in China: A Systematic Review and Meta-Analysis
Source: Int J Environ Res Public Health. 2021 Oct 31;18(21):11467. doi: 10.3390/ijerph182111467 (PMC8582650; doi:10.3390/ijerph182111467)
Supplement: Supplementary file 1 [file ijerph-18-11467-s001.zip]

Archive with 1 entries (1 files):
- ijerph-1433445-supplementary.pdf
